# Supplementary material for: A tropical Atlantic species of Melibe Rang, 1829 (Mollusca, Nudibranchia, Tethyiidae)
Source: Zookeys. 2013 Jul 11;(316):55–66. doi: 10.3897/zookeys.316.5452 (PMC3713334; doi:10.3897/zookeys.316.5452)
Supplement: XML Treatment for Melibe arianeae [file zookeys.316.5452-treatment1.xml]

<!DOCTYPE tp:taxon-treatment
  PUBLIC "-//TaxonX//DTD Taxonomic Treatment Publishing DTD v0 20100105//EN" "tax-treatment-NSO.dtd">
<tp:taxon-treatment xmlns:tp="http://www.plazi.org/taxpub"><tp:treatment-meta><mixed-citation publication-type="journal"><person-group><name><surname>Espinoza</surname><given-names>Erika</given-names></name><name><surname>DuPont</surname><given-names>Anne</given-names></name><name><surname>Valdés</surname><given-names>Ángel</given-names></name></person-group><article-title>A tropical Atlantic species of <italic>Melibe</italic> Rang, 1829 (Mollusca, Nudibranchia, Tethyiidae)</article-title><source>Zookeys</source><day>11</day><month>7</month><year>2013</year><volume>2013</volume><issue>316</issue><fpage>55</fpage><lpage>66</lpage><pub-id pub-id-type="doi">10.3897/zookeys.316.5452</pub-id></mixed-citation></tp:treatment-meta><tp:nomenclature><tp:taxon-name>
                            <tp:taxon-name-part taxon-name-part-type="genus">Melibe</tp:taxon-name-part>
                            <tp:taxon-name-part taxon-name-part-type="species">arianeae</tp:taxon-name-part>
                            <object-id xmlns:xlink="http://www.w3.org/1999/xlink" xlink:type="simple">urn:lsid:zoobank.org:act:B9B242B1-9440-4AC3-88D9-A7260986172E</object-id>
                            <object-id xmlns:xlink="http://www.w3.org/1999/xlink" xlink:type="simple">http://species-id.net/wiki/Melibe_arianeae</object-id>
                        </tp:taxon-name><tp:taxon-status xmlns:xlink="http://www.w3.org/1999/xlink" xlink:type="simple">sp. n.</tp:taxon-status><xref ref-type="fig" rid="F2">Figs 2</xref><xref ref-type="fig" rid="F3">–</xref><xref ref-type="fig" rid="F4">4</xref><tp:nomenclature-citation-list><tp:nomenclature-citation><tp:taxon-name>Melibe</tp:taxon-name><comment> sp. Valdés et al., 2006: 234-235.</comment></tp:nomenclature-citation></tp:nomenclature-citation-list></tp:nomenclature><tp:treatment-sec sec-type="Type-locality"><title>Type-locality.</title><p>Lake Worth Lagoon, Palm Beach County, Florida (<named-content xmlns:xlink="http://www.w3.org/1999/xlink" content-type="dwc:verbatimCoordinates" xlink:type="simple">26.782781, -80.04468</named-content>), 3 m depth, 6 mm preserved length, April 6, 2013, A. Dimitris leg.</p></tp:treatment-sec><tp:treatment-sec sec-type="Type-specimens"><title>Type-specimens.</title><p>Holotype preserved in ethanol 95%, dissected but no organs removed (LACM 3258). Paratype preserved in ethanol 95%, dissected, reproductive system in the same vial, stomach on a SEM stub (LACM 3259).</p></tp:treatment-sec><tp:treatment-sec sec-type="Description"><title>Description.</title><p>The living animals are nearly transparent, with numerous orange flecks and opaque white blotches all over its surface, and orange-brownish colored internal organs (<xref ref-type="fig" rid="F2">Fig. 2</xref>). The body is limaciform and elongate, somewhat compressed anterolaterally, tapering posteriorly into a long, conical posterior end of the foot. The entire body surface, including cerata and rhinophoral sheaths are covered by numerous minute, opaque white tubercles. In the center of the dorsum of the holotype there are several (8) transparent tentacular papillae of different sizes, also covered with small white tubercles and having opaque white apices. The foot sole is wider anteriorly, it is covered with orange flecks and opaque white blotches as the dorsal surface, but it also has a faint white rim. The circular oral hood is small compared to the rest of the body. The margin of the hood is entire (with no indentations) and bears two rows of elongate papillae. There are papillae on the dorsal surface of the hood, generally resembling those on the body surface, and more concentrated towards the anterior margin. The rhinophores emerge from the posterior end of the oral hood. The rhinophores have 3–4 perfoliations.The rhinophoral sheaths are somewhat inflated and cylindrical, lacking a leaf-like posterior process. The sheaths have 2–3 posterior papillae. The cerata are inflated, oval, completely covered with small tubercles that give it a broadly warty look. Their distal ends of the cerata are either simple, bifurcate or trifurcate, independently of their size. The cerata are transparent, and the branches of the digestive gland within them are visible as a brownish axis. There are seven cerata alternating on each side of the dorsal midline of the holotype. The anus is located dorsol-lateraly, midway between <!--PageBreak-->the first and second anterior cerata. The position of the nephroproct could not be determined. The gonopore is lateral, anterior to the anteriormost right ceras. There are no papillae associated with the gonopore.</p><p>The buccal mass is devoid of a radula but contains a pair of simple, chitinous jaws. The jaws (not illustrated) have smooth borders and lack denticles on the masticatory border. The short esophagus emerges from the posterior end of the buccal mass and expands into a muscular stomach (<xref ref-type="fig" rid="F3">Fig. 3B</xref>). Two small salivary glands are located laterally, one on each side of the buccal mass. The posterior portion of the stomach contains <!--PageBreak-->18 elongate, thick and robust chitinous plates of various sizes (<xref ref-type="fig" rid="F4">Fig. 4</xref>). The reproductive system is triaulic and contains a series of four spherical, well-separated ovotestis bodies, connected to a large ampulla. The ampulla connects into the female gland complex (<xref ref-type="fig" rid="F3">Fig. 3A</xref>) near the point where the prostate emerges. The prostate is a short and wide glandular structure connected to a long, and convoluted deferent duct that expands distally into the penial sac. The vagina is short and wide and connects directly into a large bursa copulatrix. The narrow and straight uterine duct connects to the female gland complex. A serial seminal receptacle (present in other species of <italic><tp:taxon-name>Melibe</tp:taxon-name></italic>) was not observed. The central nervous system (<xref ref-type="fig" rid="F3">Fig. 3B</xref>) is located above the esophagus and contains a fused pair of cerebral and pleural ganglia, as well as a pair of pedal ganglia. The buccal ganglia are located at the proximal end of the buccal mass.</p><fig id="F2" position="float" orientation="portrait"><label>Figure 2.</label><caption><p>Two views of the holotype of <italic><tp:taxon-name>Melibe arianeae</tp:taxon-name></italic> sp. n. (LACM 3258). A. Dorsolateral view showing the right side of the animal. B. Dorsal view showing the oral hood border through the semi-transparent skin.</p></caption><graphic xmlns:xlink="http://www.w3.org/1999/xlink" xlink:href="ZooKeys-316-055-g002.jpg" position="float" orientation="portrait" xlink:type="simple"/></fig><fig id="F3" position="float" orientation="portrait"><label>Figure 3.</label><caption><p><bold>A</bold> Reproductive system of the paratype of <italic><tp:taxon-name>Melibe arianeae</tp:taxon-name></italic> sp. n. (LACM 3259) <bold>B</bold> Anterior portion of the digestive system of the holotype of <italic><tp:taxon-name>Melibe arianeae</tp:taxon-name></italic> sp. n. (LACM 3258). Scale bars = 1mm. Abbreviations: am, ampulla; bb, buccal bulb; bc, bursa copulatrix; bg, buccal ganglion; cg, cerebral ganglion; dd, deferent duct; fg, female gland complex; pe, penis; plg, pleural ganglion; pg, pedal ganglion; pr, prostate; sg, salivary gland; st, stomach.</p></caption><graphic xmlns:xlink="http://www.w3.org/1999/xlink" xlink:href="ZooKeys-316-055-g003.jpg" position="float" orientation="portrait" xlink:type="simple"/></fig><fig id="F4" position="float" orientation="portrait"><label>Figure 4.</label><caption><p>Scanning electron micrograph of the dissected stomach of the paratype of <italic><tp:taxon-name>Melibe arianeae</tp:taxon-name></italic> sp. n. (LACM 3259) showing the stomach plates. Scale bar = 500 µm.</p></caption><graphic xmlns:xlink="http://www.w3.org/1999/xlink" xlink:href="ZooKeys-316-055-g004.jpg" position="float" orientation="portrait" xlink:type="simple"/></fig></tp:treatment-sec><tp:treatment-sec sec-type="Etymology"><title>Etymology.</title><p>This species is named for Ariane Dimitris, amateur naturalist and passionate sea slug enthusiast, who collected the specimens here examined.</p><!--PageBreak--></tp:treatment-sec></tp:taxon-treatment>
